# Supplementary material for: High systemic IL-6 is associated with worse prognosis in patients with non-small cell lung cancer
Source: PLoS One. 2017 Jul 17;12(7):e0181125. doi: 10.1371/journal.pone.0181125 (PMC5513446; doi:10.1371/journal.pone.0181125)
Supplement: S2 File — (XLSX) [file pone.0181125.s002.xlsx]

## Sheet: Plan1
Study identification	Group	Age_calculated	Age_diagnosis	Gender	Race_2categorized	Smoking_categorized	Passive smoking	Alcohol_categorized	Status	Status_categorized	Staging_TNM_grouped	Staging_N_categorized	Staging_M	Histology_2 categories	Histological grade_2 categories	Concentration_IL17A	MFI_IFN	SD_IFN	Concentration_IFN	MFI_TNF	SD_TNF	Concentration_TNF	MFI_IL10	SD_IL10	Concentration_IL10	IL6_2categories_ROC	MFI_IL6	SD_IL6	Concentration_IL6	MFI_IL4	SD_IL4	Concentration_IL4	MFI_IL2	SD_IL2	Concentration_IL2
89	Case	59	59	Female	White	No	Yes	No	Death by cancer	Death	III - IV	N positive	M1	Adenocarcinoma	Well ou Moderately Differentiated	6.12	88.55	85.04	0	102.35	78.43	0	127.65	76.72	0.86	High	568.1	144.07	16.52	170.2	86.53	0	170.2	88.66	1.8
35	Case	66	66	Male	White	No	No	No	Death by cancer	Death	III - IV	N positive	M1	Adenocarcinoma	Slightly Differentiated	19.44	84.36	65.92	0.75	108.3	70.14	0.96	104.88	72.47	0.27	High	605.34	143.88	26.31	144.78	79.44	0	205.2	72.04	3.42
135	Case	55	55	Female	White	No	No	No	Death by cancer	Death	III - IV	N positive	M1	Adenocarcinoma	Slightly Differentiated	18.87	93.15	98.25	0	101.2	86.32	0	125.35	91.22	0.76	High	346.15	113.81	8.24	181.7	88.66	0.96	157.55	103.58	0
162	Case	49	49	Female	Non-white	No	Yes	Yes	Death by cancer	Death	III - IV	N positive	M1	Adenocarcinoma	Unknown	10.56	181.7	139.6	4.82	190.9	132.56	4.47	207	134.27	3.93	High	931.5	234.22	30.84	270.25	138.53	5.14	249.55	120.84	8.1
124	Case	58	58	Female	Non-white	No	No	No	Alive with disease	Alive	III - IV	N0	M1	Adenocarcinoma	Well ou Moderately Differentiated	8.43	95.45	108.69	0	108.1	82.69	0.16	134.55	86.53	1.14	Low	177.1	93.35	2.36	185.15	102.94	1.16	162.15	97.4	0.66
94	Case	55	55	Male	White	No	No	Yes	Alive with disease	Alive	III - IV	N0	M1	Adenocarcinoma	Slightly Differentiated	7.8	92	77.15	0	89.7	81.2	0	118.45	74.17	0.45	Low	290.95	90.58	6.27	178.25	79.92	0.75	151.8	83.12	0
111	Case	61	61	Female	White	No	Yes	Yes	Alive with disease	Alive	III - IV	N positive	M0	Adenocarcinoma	Well ou Moderately Differentiated	8.12	96.6	88.02	0	113.85	89.09	0.59	121.9	95.69	0.61	Low	204.7	106.35	3.28	195.5	85.25	1.7	157.55	109.97	0
184	Case	54	54	Male	White	No	Yes	Yes	Alive with disease	Alive	III - IV	N positive	M0	Adenocarcinoma	Unknown	6.46	77.05	95.05	0	121.9	103.58	1.04	129.95	98.04	0.96	Low	126.5	95.69	0.66	177.1	92.07	0.67	158.7	85.25	0
352	Case	58	58	Male	White	No	No	Yes	Alive with disease	Alive	III - IV	N positive	M1	Adenocarcinoma	Unknown	10.42	92.34	62.96	2.04	106.02	84.51	0.75	100.32	76.48	0	Low	147.06	70.14	1.79	148.2	71.83	0	214.32	83.66	5.05
182	Case	57	57	Female	Non-white	No	Yes	Yes	Alive without disease	Alive	III - IV	N positive	M1	Adenocarcinoma	Well ou Moderately Differentiated	3.66	101.46	79.86	3.26	116.28	68.87	1.6	104.88	90.42	0.27	Low	141.36	81.55	1.5	147.06	75.21	0	200.64	73.52	2.39
60	Case	56	56	Male	White	Yes	Yes	Yes	Death by cancer	Death	III - IV	N positive	M1	Squamous cell carcinoma	Well ou Moderately Differentiated	18.62	89.7	79.28	0	90.85	66.71	0	110.4	70.33	0	High	941.85	185.2	31.26	174.8	61.81	0.5	162.15	76.09	0.66
68	Case	52	52	Male	White	Yes	Yes	Yes	Death by cancer	Death	III - IV	N positive	M1	Squamous cell carcinoma	Well ou Moderately Differentiated	11.43	94.3	78	0	101.2	75.45	0	134.55	75.02	1.14	High	907.35	218.66	29.87	177.1	79.07	0.67	163.3	74.17	0.89
70	Case	64	64	Male	Non-white	Yes	No	Yes	Death by cancer	Death	III - IV	N positive	M0	Squamous cell carcinoma	Slightly Differentiated	14.21	82.8	60.53	0	95.45	62.23	0	115	64.79	0.26	High	420.9	94.63	10.98	164.45	75.02	0	147.2	61.38	0
90	Case	55	55	Male	Non-white	Yes	No	Yes	Death by cancer	Death	III - IV	N positive	M1	Adenocarcinoma	Well ou Moderately Differentiated	20.84	140.3	118.92	2.16	103.5	95.05	0	135.7	78	1.19	High	591.1	150.89	17.41	152.95	89.09	0	225.4	123.61	6.37
85	Case	61	61	Male	White	Yes	No	Yes	Death by cancer	Death	III - IV	N positive	M1	Adenocarcinoma	Slightly Differentiated	10.26	90.85	72.46	0	95.45	70.76	0	113.85	81.41	0.19	High	549.7	130.43	15.82	170.2	76.94	0	150.65	80.77	0
87	Case	59	59	Female	White	Yes	Yes	Yes	Death by cancer	Death	III - IV	N positive	M0	Squamous cell carcinoma	Slightly Differentiated	62.73	102.6	87.68	3.41	116.28	88.73	1.6	115.14	74.37	0.93	High	337.44	91.69	11.57	156.18	81.13	0.66	199.5	102.47	2.07
53	Case	66	66	Male	White	Yes	Yes	Yes	Death by cancer	Death	III - IV	N0	M1	Squamous cell carcinoma	Slightly Differentiated	21.22	101.46	87.47	3.26	104.88	90.21	0.64	110.58	83.66	0.67	High	1029.42	207.05	50.62	166.44	86.2	1.6	202.92	87.89	2.93
52	Case	58	58	Male	White	Yes	No	Yes	Death by cancer	Death	III - IV	N positive	M1	Squamous cell carcinoma	Slightly Differentiated	13.67	118.75	78	0.86	110.4	93.35	0.36	233.45	111.68	4.94	High	1376.55	298.37	49.16	185.15	105.5	1.16	154.1	89.09	0
44	Case	57	57	Male	White	Yes	Yes	Yes	Death by cancer	Death	III - IV	N positive	M0	Squamous cell carcinoma	Slightly Differentiated	28.03	100.32	87.89	3.12	117.42	94.86	1.68	91.2	81.13	0	High	478.8	141.13	19.26	156.18	81.34	0.66	193.8	89.58	0
26	Case	64	64	Female	White	Yes	Yes	No	Death by cancer	Death	III - IV	N positive	M1	Squamous cell carcinoma	Slightly Differentiated	7.14	133.4	112.4	1.73	184	133.42	4.13	347.3	214.4	9.39	High	1025.8	369.56	34.66	258.75	132.14	4.63	234.6	109.97	7.04
23	Case	67	67	Female	White	Yes	Yes	Yes	Death by cancer	Death	III - IV	N positive	M0	Squamous cell carcinoma	Well ou Moderately Differentiated	18.37	96.6	92.07	0	1105.8	87.38	0	121.9	94.84	0.61	High	901.6	158.14	29.64	182.85	87.59	1.03	164.45	94.63	1.08
229	Case	55	55	Male	White	Yes	Yes	Yes	Death by cancer	Death	Unknwon	N0	M1	Squamous cell carcinoma	Slightly Differentiated	0	79.35	56.26	0	86.25	54.35	0	106.95	57.54	0	Low	320.85	69.48	7.33	167.9	51.79	0	144.9	64.36	0
122	Case	56	56	Male	White	Yes	Yes	Yes	Death by cancer	Death	III - IV	N positive	M0	Squamous cell carcinoma	Slightly Differentiated	9.96	105.8	96.33	0.18	111.55	97.18	0.44	131.1	92.5	1	Low	226.55	112.53	4.03	227.7	107.2	3.23	174.8	94.63	2.28
121	Case	65	65	Male	White	Yes	Yes	Yes	Death by cancer	Death	III - IV	N positive	M1	Squamous cell carcinoma	Well ou Moderately Differentiated	5.76	93.15	84.18	0	102.35	83.76	0	119.6	79.92	0.5	High	1335.15	217.17	47.43	170.2	77.58	0	162.15	83.54	0.66
118	Case	60	60	Male	White	Yes	Yes	Yes	Death by cancer	Death	III - IV	N positive	M1	Adenocarcinoma	Slightly Differentiated	8.12	119.6	114.23	0.92	103.5	100.59	0	279.45	106.14	6.73	High	2719.75	572.88	107.54	196.65	100.81	1.76	179.4	108.27	2.71
270	Case	63	63	Male	Non-white	Yes	No	Yes	Death by cancer	Death	III - IV	N positive	M0	Adenocarcinoma	Unknown	11.82	86.64	92.33	1.17	110.58	82.82	1.15	123.12	87.68	1.36	High	737.58	173.03	33.8	153.9	73.52	0.29	214.32	86.41	5.05
137	Case	58	58	Male	White	Yes	Yes	Yes	Death by cancer	Death	III - IV	N positive	M1	Squamous cell carcinoma	Slightly Differentiated	7.14	226.55	185.42	7.85	147.2	124.89	2.31	113.85	108.27	0.19	High	1551.35	263.63	56.52	210.45	99.32	2.43	188.6	108.27	3.52
153	Case	59	59	Female	White	Yes	No	No	Death by cancer	Death	III - IV	Unknwon	Unknwon	Adenocarcinoma	Unknown	4.63	104.65	89.94	0.12	149.5	112.96	2.43	136.85	92.07	1.23	Low	149.5	96.33	1.44	204.7	112.1	2.15	212.75	103.79	5.43
152	Case	63	63	Male	White	Yes	No	Yes	Death by cancer	Death	III - IV	N positive	M0	Adenocarcinoma	Slightly Differentiated	5.4	111.55	88.66	0.48	112.7	83.54	0.52	123.05	86.1	0.66	High	395.6	115.51	10.04	175.95	92.28	0.59	161	107.41	0.26
336	Case	66	66	Male	White	Yes	Yes	Yes	Death by cancer	Death	III - IV	N positive	M1	Squamous cell carcinoma	Slightly Differentiated	5.71	90.06	76.48	1.71	100.32	70.56	0	136.8	78.38	2.06	High	471.96	120.21	18.88	158.46	72.68	0.91	199.5	84.51	2.07
327	Case	65	65	Male	White	Yes	No	No	Death by cancer	Death	Unknwon	N positive	M1	Squamous cell carcinoma	Slightly Differentiated	15.11	86.64	73.94	1.17	99.18	72.47	0	108.3	65.92	0.52	High	506.16	137.75	20.77	141.36	62.96	0	188.1	72.47	0
366	Case	60	60	Female	White	Yes	No	Yes	Death by cancer	Death	III - IV	N positive	M1	Adenocarcinoma	Slightly Differentiated	0	102.6	83.66	3.41	108.3	87.04	0.96	98.04	88.73	0	High	418.38	117.89	15.94	149.34	78.59	0	208.62	88.73	4.07
148	Case	60	60	Male	White	Yes	No	Yes	Death by cancer	Death	III - IV	Unknwon	Unknwon	Adenocarcinoma	Slightly Differentiated	5.02	86.25	87.81	0	97.75	82.48	0	123.05	92.07	0.66	High	737.15	200.98	231	178.25	82.27	0.75	174.8	76.09	2.28
46	Case	59	59	Male	White	Yes	Yes	Yes	Alive with disease	Alive	I - II	N positive	M0	Squamous cell carcinoma	Well ou Moderately Differentiated	4.63	1159.2	562.22	68.01	115	86.1	0.66	125.35	98.89	0.76	Low	296.7	136.4	6.47	175.95	97.61	0.59	166.75	98.89	1.4
22	Case	66	66	Male	White	Yes	Yes	Yes	Alive with disease	Alive	III - IV	N0	M0	Squamous cell carcinoma	Well ou Moderately Differentiated	8.96	93.48	111.55	2.2	112.86	99.72	1.33	116.28	105.42	1	High	466.26	143.88	18.56	166.44	103.73	1.6	205.2	110.49	3.42
281	Case	66	66	Male	Non-white	Yes	Yes	Yes	Alive with disease	Alive	I - II	N positive	M0	Adenocarcinoma	Slightly Differentiated	0	88.92	91.27	1.54	127.68	96.34	2.45	132.24	84.09	1.83	High	557.46	136.48	23.62	164.16	83.66	1.42	207.48	90	3.86
268	Case	61	61	Female	White	Yes	Yes	Yes	Alive with disease	Alive	I - II	N0	M0	Adenocarcinoma	Unknown	11.82	91.2	75.21	1.88	111.72	74.37	1.24	96.9	59.58	0	Low	224.58	86.62	5.68	148.2	96.34	0	201.78	94.65	2.67
177	Case	45	45	Male	White	Yes	Yes	Yes	Alive with disease	Alive	III - IV	N positive	M1	Adenocarcinoma	Slightly Differentiated	24.39	128.8	103.15	1.46	139.15	98.04	1.92	165.6	91.22	2.35	High	447.35	155.15	11.96	226.55	98.46	3.17	201.25	102.94	4.55
156	Case	65	65	Male	White	Yes	Yes	Yes	Alive with disease	Alive	III - IV	N positive	M0	Squamous cell carcinoma	Well ou Moderately Differentiated	26.89	95.45	101.02	0	95.45	81.41	0	112.7	86.53	0.1	High	446.2	107.2	11.92	185.15	79.5	1.16	144.9	100.17	0
159	Case	54	54	Male	White	Yes	No	Yes	Alive with disease	Alive	Unknwon	Unknwon	Unknwon	Squamous cell carcinoma	Well ou Moderately Differentiated	8.43	112.7	82.91	0.54	109.25	97.4	0.27	116.15	91.22	0.33	High	787.75	151.74	25.1	177.1	91.64	0.67	151.8	96.76	0
332	Case	64	64	Female	White	Yes	Yes	Yes	Alive with disease	Alive	III - IV	N positive	M0	Squamous cell carcinoma	Well ou Moderately Differentiated	13.67	85.1	70.76	0	110.4	84.61	0.36	120.75	100.59	0.56	High	802.7	206.3	25.69	177.1	83.12	0.67	166.75	88.45	1.4
357	Case	61	61	Male	Non-white	Yes	Yes	Yes	Alive with disease	Alive	I - II	N0	M0	Squamous cell carcinoma	Unknown	8.75	112.7	95.69	0.54	100.05	103.37	0	128.8	98.25	0.91	High	481.85	139.81	13.25	178.2	77.79	0.75	169.05	88.23	1.67
325	Case	59	59	Male	Unknwon	Yes	Yes	Yes	Alive with disease	Alive	III - IV	N positive	M0	Squamous cell carcinoma	Well ou Moderately Differentiated	14.47	80.94	94.23	0	116.28	102.25	1.6	121.98	98.87	1.3	High	2326.74	482.75	128.18	153.9	89.79	0.29	212.04	98.03	4.67
358	Case	76	76	Male	Non-white	Yes	Yes	Yes	Alive with disease	Alive	III - IV	N positive	M0	Adenocarcinoma	Unknown	13.16	99.18	63.17	2.97	109.44	73.1	1.05	111.72	71.41	0.74	High	463.98	106.48	18.44	144.78	69.72	0	198.36	62.32	1.71
359	Case	57	57	Male	White	Yes	No	Yes	Alive with disease	Alive	III - IV	N positive	M1	Squamous cell carcinoma	Well ou Moderately Differentiated	15.01	103.5	85.25	0.06	96.6	88.66	0	126.5	90.79	0.81	Low	208.15	102.3	3.4	185.15	104	1.16	171.35	95.05	1.93
360	Case	62	62	Male	White	Yes	No	Yes	Alive with disease	Alive	III - IV	N positive	M1	Adenocarcinoma	Slightly Differentiated	8.2	92.34	89.58	2.04	129.96	87.89	2.62	119.7	87.04	1.18	High	655.5	147.89	29.14	160.74	89.58	1.13	225.72	87.68	6.79
347	Case	53	53	Male	Non-white	Yes	Yes	Yes	Alive with disease	Alive	III - IV	N positive	M0	Squamous cell carcinoma	Unknown	17.62	84.36	79.86	0.75	118.56	82.4	1.77	125.4	78.17	1.48	High	347.7	110.92	12.12	145.92	94.65	0	212.04	84.09	4.67
348	Case	70	70	Male	White	Yes	Yes	Yes	Alive with disease	Alive	III - IV	N positive	M0	Squamous cell carcinoma	Well ou Moderately Differentiated	13.16	102.6	99.72	3.41	108.3	84.09	0.96	131.1	104.79	1.77	High	450.3	126.55	17.69	167.58	93.38	1.69	213.18	88.73	4.86
353	Case	57	57	Female	Non-white	Yes	Yes	Yes	Alive with disease	Alive	III - IV	N positive	M1	Adenocarcinoma	Unknown	15.75	96.9	96.76	2.66	114	81.34	1.42	116.28	79.44	1	Low	181.26	86.2	3.49	155.04	97.61	0.5	196.08	84.93	0
216	Case	49	49	Female	White	Yes	Yes	No	Alive without disease	Alive	III - IV	N positive	M0	Squamous cell carcinoma	Well ou Moderately Differentiated	15.28	98.9	75.87	0	102.35	83.97	0	106.95	75.87	0	High	423.2	107.84	11.06	184	80.56	1.1	166.75	70.12	1.4
100	Case	49	49	Male	White	Yes	Yes	Yes	Alive without disease	Alive	III - IV	N positive	M0	Squamous cell carcinoma	Slightly Differentiated	16.85	85.1	88.66	0	106.95	109.97	0	128.8	86.1	0.91	High	483	121.48	13.29	172.5	83.12	0.27	157.55	94.84	0
149	Case	58	58	Male	White	Yes	Yes	Yes	Alive without disease	Alive	III - IV	N positive	M0	Squamous cell carcinoma	Well ou Moderately Differentiated	7.47	104.65	84.61	0.12	158.7	112.53	2.88	166.75	111.04	2.39	Low	253	103.15	4.94	205.85	119.99	2.21	225.4	129.79	6.37
176	Case	51	51	Male	White	Yes	Yes	Yes	Alive without disease	Alive	III - IV	N positive	M1	Squamous cell carcinoma	Slightly Differentiated	9.66	90.85	69.9	0	101.2	82.91	0	109.25	70.76	0	High	497.95	143.65	13.86	181.7	73.53	0.96	162.15	78.43	0.66
8	Case	65	65	Male	White	Yes	No	Yes	Death by cancer	Death	I - II	N0	M0	Squamous cell carcinoma	Well ou Moderately Differentiated	0	112.7	83.97	0.54	113.85	79.71	0.59	124.2	77.15	0.71	High	387.55	107.84	9.75	177.1	69.05	0.67	164.45	79.28	1.08
72	Case	61	61	Female	White	Yes	Yes	No	Death by cancer	Death	III - IV	N positive	M0	Squamous cell carcinoma	Well ou Moderately Differentiated	42.12	93.48	82.82	2.2	112.86	92.54	1.33	114	81.34	0.87	High	308.94	104.58	10.06	173.28	86.41	2.12	209.76	103.52	4.28
75	Case	56	56	Male	White	Yes	Yes	Yes	Death by cancer	Death	III - IV	N positive	M1	Squamous cell carcinoma	Slightly Differentiated	30.75	94.62	108.17	2.36	108.3	110.92	0.96	137.94	86.83	2.12	High	396.72	130.99	14.76	168.72	95.49	1.78	218.88	115.35	5.77
42	Case	54	54	Female	White	Yes	Yes	Yes	Death by cancer	Death	III - IV	N positive	M0	Adenocarcinoma	Well ou Moderately Differentiated	6.81	98.9	97.61	0	118.45	104	0.85	207	104	3.93	Low	300.15	109.97	6.59	180.55	111.25	0.89	167.9	108.69	1.54
105	Case	68	68	Male	White	Yes	No	Yes	Death by cancer	Death	III - IV	N positive	M0	Squamous cell carcinoma	Well ou Moderately Differentiated	16.38	92.34	85.78	2.04	103.74	86.62	0.53	115.14	75.21	0.93	High	385.32	116.62	14.15	151.62	78.17	0	213.18	80.28	4.86
266	Case	56	56	Male	White	Yes	Yes	Yes	Death by cancer	Death	III - IV	N positive	M0	Squamous cell carcinoma	Slightly Differentiated	10.56	79.35	88.66	0	103.5	74.17	0	228.85	83.97	4.77	High	1664.05	321.82	61.32	189.75	83.54	1.41	164.45	74.17	1.08
166	Case	64	64	Male	White	Yes	Yes	Yes	Death by cancer	Death	III - IV	N0	M1	Adenocarcinoma	Unknown	4.63	90.85	76.72	0	121.9	79.07	1.04	119.6	76.72	0.5	Low	158.7	72.25	1.75	193.2	86.1	1.59	190.9	101.87	3.71
170	Case	54	54	Male	Non-white	Yes	No	Yes	Death by cancer	Death	III - IV	N positive	M1	Squamous cell carcinoma	Well ou Moderately Differentiated	5.02	108.1	80.56	0.29	103.5	87.81	0	106.95	87.81	0	High	532.45	167.94	15.16	187.45	85.89	1.29	144.9	89.09	0
333	Case	67	67	Male	White	Yes	No	Yes	Death by cancer	Death	III - IV	N positive	M1	Squamous cell carcinoma	Well ou Moderately Differentiated	11.82	93.48	93.8	2.2	108.3	78.17	0.96	110.58	78.38	0.67	High	340.86	91.69	11.75	163.02	87.25	1.33	202.92	90.64	2.93
363	Case	60	60	Male	Non-white	Yes	Yes	Yes	Death by cancer	Death	III - IV	N positive	M1	Adenocarcinoma	Slightly Differentiated	12.49	88.92	71.2	1.54	103.74	64.65	0.53	161.88	69.3	3.32	High	1382.82	226.69	71.39	137.94	60.85	0	205.2	73.94	3.42
349	Case	59	59	Male	White	Yes	Yes	Yes	Death by cancer	Death	III - IV	N positive	M1	Adenocarcinoma	Unknown	26.37	95.76	85.35	2.51	107.16	92.11	0.86	110.58	77.33	0.67	High	470.82	127.61	18.82	161.88	82.4	1.23	200.64	99.09	2.39
83	Case	66	66	Male	White	Yes	No	Yes	Alive with disease	Alive	I - II	N0	M0	Squamous cell carcinoma	Well ou Moderately Differentiated	11.82	100.32	79.44	3.12	95.76	66.97	0	102.6	81.13	0	Low	193.8	87.04	4.12	143.64	82.4	0	198.36	67.61	1.71
31	Case	43	43	Male	White	Yes	Yes	Yes	Alive with disease	Alive	III - IV	N positive	M0	Squamous cell carcinoma	Well ou Moderately Differentiated	5.02	86.25	64.36	0	95.45	67.35	0	105.8	66.92	0	Low	250.7	75.87	4.86	171.35	62.02	0	164.45	69.9	1.08
169	Case	59	59	Male	White	Yes	Yes	No	Alive with disease	Alive	III - IV	N positive	M0	Adenocarcinoma	Unknown	15.11	92.34	72.04	2.04	99.18	90.42	0	129.96	96.34	1.72	High	805.98	182.96	37.71	153.9	88.73	0.29	209.76	96.97	4.28
157	Case	58	58	Male	White	Yes	Yes	Yes	Alive with disease	Alive	III - IV	N positive	M1	Adenocarcinoma	Unknown	12.84	108.1	95.48	0.29	118.45	98.68	0.85	171.35	122.33	2.57	High	568.1	166.24	16.52	207	101.45	2.26	170.2	113.59	1.8
370	Case	68	68	Female	Non-white	Yes	Yes	Yes	Alive with disease	Alive	III - IV	N positive	M1	Squamous cell carcinoma	Slightly Differentiated	8.2	98.04	87.04	2.82	117.42	84.3	1.68	106.02	81.97	0.37	Low	209.76	87.68	4.92	152.76	85.78	0	199.5	88.94	2.07
369	Case	62	62	Female	White	Yes	Yes	Yes	Alive with disease	Alive	III - IV	N positive	M0	Squamous cell carcinoma	Slightly Differentiated	17.36	86.25	82.48	0	92	95.05	0	113.85	87.81	0.19	High	580.75	130.43	17.01	185.15	85.68	1.16	161	81.41	0.26
362	Case	68	68	Male	Non-white	Yes	No	Yes	Alive with disease	Alive	III - IV	N positive	M0	Squamous cell carcinoma	Slightly Differentiated	15.11	106.02	86.62	3.85	127.68	100.14	2.45	114	90.42	0.87	Low	265.62	102.89	7.79	168.72	102.25	1.78	222.3	115.35	6.29
355	Case	60	60	Male	White	Yes	No	Yes	Alive with disease	Alive	III - IV	N positive	M0	Adenocarcinoma	Unknown	19.44	102.6	82.4	3.41	118.56	73.52	1.77	111.72	90.85	0.74	High	434.34	120.42	16.81	151.62	78.8	0	210.9	78.17	4.48
389	Case	57	57	Male	White	Yes	Yes	Yes	Alive with disease	Alive	III - IV	N positive	M0	Squamous cell carcinoma	Well ou Moderately Differentiated	5.71	95.76	78.59	2.51	103.74	76.9	0.53	114	72.47	0.87	High	452.58	107.75	17.81	147.06	77.75	0	208.62	76.9	4.07
385	Case	57	57	Female	White	Yes	No	Yes	Alive with disease	Alive	III - IV	N positive	M0	Adenocarcinoma	Unknown	31.29	102.6	85.35	3.41	121.98	84.51	2.03	118.56	95.71	1.12	Low	266.76	87.89	7.85	150.48	87.89	0	213.18	98.45	4.86
384	Case	60	60	Female	White	Yes	Yes	No	Alive with disease	Alive	III - IV	N positive	M1	Squamous cell carcinoma	Unknown	4.75	95.76	76.9	2.51	116.28	76.06	1.6	99.18	70.14	0	High	660.06	166.9	29.39	140.22	71.41	0	198.36	73.1	1.71
39	Case			Male	White	Yes	Yes	Yes	Alive without disease	Alive	I - II	N0	M0	Squamous cell carcinoma	Well ou Moderately Differentiated	9.7	98.04	76.48	2.82	115.14	73.52	1.51	129.96	72.04	1.72	High	3001.62	674.38	169.68	150.48	75	0	212.04	81.13	4.67
21	Case	52	52	Male	White	Yes	No	Yes	Alive without disease	Alive	III - IV	N positive	M0	Squamous cell carcinoma	Slightly Differentiated	0	78.2	46.89	0	88.55	66.71	0	110.4	48.17	0	Low	307.05	83.12	6.84	167.9	61.38	0	159.85	52.85	0
4	Control	54	54	Male	White	No	Yes	Yes	CONTROL	Does not apply	Does not apply	Does not apply	Does not apply	Does not apply	Does not apply	9.96	98.9	88.66	0	105.8	85.25	0	118.45	102.73	0.45	Low	127.65	98.25	0.7	187.45	96.33	1.29	171.35	98.04	1.93
8	Control	59	59	Male	White	No	No	Yes	CONTROL	Does not apply	Does not apply	Does not apply	Does not apply	Does not apply	Does not apply	8.43	93.15	74.17	0	97.75	77.58	0	119.6	86.1	0.5	Low	131.1	79.28	0.82	181.7	84.4	0.96	167.9	86.1	1.54
9	Control	44	44	Female	White	No	Yes	Yes	CONTROL	Does not apply	Does not apply	Does not apply	Does not apply	Does not apply	Does not apply	0	110.4	91.64	0.42	105.8	92.5	0	112.7	81.84	0.1	Low	134.55	96.33	0.94	177.1	80.13	0.67	161	92.07	0.26
3	Control	34	34	Male	White	No	No	Yes	CONTROL	Does not apply	Does not apply	Does not apply	Does not apply	Does not apply	Does not apply	5.76	97.75	83.54	0	105.8	85.25	0	110.4	83.54	0	Low	135.7	86.53	0.98	187.45	90.79	1.29	175.95	92.92	2.39
56	Control	69	69	Male	White	No	No	Yes	CONTROL	Does not apply	Does not apply	Does not apply	Does not apply	Does not apply	Does not apply	6.59	103.74	67.61	3.56	108.3	87.89	0.96	109.44	77.75	0.6	Low	133.38	94.65	1.08	147.06	87.47	0	201.78	77.75	2.67
19	Control	59	59	Male	Non-white	No	No	Yes	CONTROL	Does not apply	Does not apply	Does not apply	Does not apply	Does not apply	Does not apply	14.48	104.65	85.25	0.12	118.45	108.27	0.85	125.35	95.91	0.76	Low	141.45	103.58	1.17	190.9	105.71	1.47	164.45	109.33	1.08
85	Control	61	61	Male	White	No	No	No	CONTROL	Does not apply	Does not apply	Does not apply	Does not apply	Does not apply	Does not apply	11.82	102.6	76.9	3.41	111.72	97.18	1.24	115.14	83.24	0.93	Low	135.66	80.49	1.2	137.94	91.48	0	207.48	81.97	3.86
77	Control	67	67	Female	Non-white	No	No	No	CONTROL	Does not apply	Does not apply	Does not apply	Does not apply	Does not apply	Does not apply	11.82	87.78	74.79	1.36	96.9	81.76	0	111.72	96.55	0.74	Low	136.8	104.79	1.26	145.92	82.18	0	205.2	90.42	3.42
1	Control	57	57	Female	White	No	Yes	Yes	CONTROL	Does not apply	Does not apply	Does not apply	Does not apply	Does not apply	Does not apply	8.75	118.43	82.69	0.86	109.25	89.3	0.27	128.8	83.97	0.91	Low	144.9	83.97	1.29	186.3	74.59	1.23	162.15	75.87	0.66
35	Control	56	56	Male	White	No	No	Yes	CONTROL	Does not apply	Does not apply	Does not apply	Does not apply	Does not apply	Does not apply	9.36	101.2	120.41	0	102.35	107.84	0	116.15	109.33	0.33	Low	146.05	106.77	1.33	219.65	121.91	2.86	157.55	88.66	0
40	Control	58	58	Male	White	No	No	No	CONTROL	Does not apply	Does not apply	Does not apply	Does not apply	Does not apply	Does not apply	11.14	89.7	108.48	0	102.35	107.63	0	109.25	94.63	0	Low	147.2	82.27	1.36	203.55	87.38	2.1	170.2	102.94	1.8
31	Control	51	51	Male	White	No	No	Yes	CONTROL	Does not apply	Does not apply	Does not apply	Does not apply	Does not apply	Does not apply	15.81	110.4	98.46	0.42	116.15	101.02	0.72	121.9	97.82	0.61	Low	148.35	101.02	1.4	178.25	97.18	0.75	180.55	102.94	2.82
57	Control	63	63	Female	White	No	No	Yes	CONTROL	Does not apply	Does not apply	Does not apply	Does not apply	Does not apply	Does not apply	6.59	91.2	84.51	1.88	100.32	88.73	0	111.72	81.97	0.74	Low	140.22	96.55	1.44	151.62	86.83	0	213.18	80.07	4.86
12	Control	49	49	Male	White	No	Yes	Yes	CONTROL	Does not apply	Does not apply	Does not apply	Does not apply	Does not apply	Does not apply	7.47	100.05	95.91	0	111.55	73.31	0.44	117.3	69.9	0.39	Low	150.65	76.3	1.48	158.7	75.87	0	164.45	75.87	1.08
68	Control	34	34	Male	White	No	No	Yes	CONTROL	Does not apply	Does not apply	Does not apply	Does not apply	Does not apply	Does not apply	16.38	93.48	82.82	2.2	94.62	87.89	0	119.7	87.89	1.18	Low	142.5	81.97	1.56	137.94	89.52	0	221.16	83.66	6.12
91	Control	64	64	Male	White	No	No	No	CONTROL	Does not apply	Does not apply	Does not apply	Does not apply	Does not apply	Does not apply	19.44	93.48	98.87	2.2	109.44	89.16	1.05	107.16	90.85	0.45	Low	143.64	96.97	1.61	155.04	92.96	0.5	201.78	90.21	2.67
27	Control	58	58	Male	Non-white	No	No	No	CONTROL	Does not apply	Does not apply	Does not apply	Does not apply	Does not apply	Does not apply	7.14	87.4	88.87	0	123.05	76.3	1.1	127.65	84.4	0.86	Low	155.25	88.66	1.63	170.2	98.89	0	164.45	87.38	1.08
83	Control	49	49	Female	White	No	No	Yes	CONTROL	Does not apply	Does not apply	Does not apply	Does not apply	Does not apply	Does not apply	20.04	101.46	102.25	3.26	118.56	85.14	1.77	104.88	84.93	0.27	Low	145.92	101.41	1.73	149.34	103.95	0	202.92	84.51	2.93
76	Control	62	62	Female	Non-white	No	Yes	No	CONTROL	Does not apply	Does not apply	Does not apply	Does not apply	Does not apply	Does not apply	22.96	104.88	93.59	3.71	112.86	89.58	1.33	110.58	92.11	0.67	Low	145.92	99.72	1.73	155.04	96.76	0.5	210.9	99.3	4.48
53	Control	47	47	Male	Non-white	No	No	Yes	CONTROL	Does not apply	Does not apply	Does not apply	Does not apply	Does not apply	Does not apply	20.63	96.9	80.07	2.66	115.14	72.68	1.51	99.18	73.73	0	Low	134.52	75.21	1.73	152.76	77.75	0	209.76	69.51	4.28
92	Control	63	63	Male	White	No	No	Yes	CONTROL	Does not apply	Does not apply	Does not apply	Does not apply	Does not apply	Does not apply	15.75	104.88	83.03	3.71	104.88	83.66	0.64	111.72	88.73	0.74	Low	147.06	75.21	1.79	159.6	75.85	1.02	209.76	85.99	4.28
25	Control	68	68	Male	White	No	No	Yes	CONTROL	Does not apply	Does not apply	Does not apply	Does not apply	Does not apply	Does not apply	12	95.45	86.1	0	112.7	83.12	0.52	123.05	84.4	0.66	Low	162.15	88.66	1.86	187.45	107.84	1.29	163.3	87.38	0.89
59	Control	51	51	Male	Non-white	No	No	Yes	CONTROL	Does not apply	Does not apply	Does not apply	Does not apply	Does not apply	Does not apply	17	96.9	80.28	2.66	111.72	77.75	1.24	115.14	78.17	0.93	Low	149.34	80.28	1.9	151.62	81.97	0	206.34	83.66	3.64
28	Control	66	66	Male	Non-white	No	No	No	CONTROL	Does not apply	Does not apply	Does not apply	Does not apply	Does not apply	Does not apply	8.75	103.5	93.35	0.06	108.1	96.76	0.16	128.8	118.07	0.91	Low	163.3	101.66	1.9	182.85	92.07	1.03	171.35	112.53	1.93
32	Control	46	46	Male	White	No	Yes	Yes	CONTROL	Does not apply	Does not apply	Does not apply	Does not apply	Does not apply	Does not apply	9.05	110.4	95.05	0.42	115	102.73	0.66	116.15	101.23	0.33	Low	164.45	95.69	1.94	169.05	87.17	0	179.4	90.79	2.71
48	Control	43	43	Male	White	No	No	Yes	CONTROL	Does not apply	Does not apply	Does not apply	Does not apply	Does not apply	Does not apply	19.86	111.55	102.94	0.48	132.25	109.55	1.57	118.45	91.64	0.45	Low	165.6	101.02	1.97	211.6	91.43	2.48	175.95	97.18	2.39
38	Control	56	56	Female	White	No	Yes	Yes	CONTROL	Does not apply	Does not apply	Does not apply	Does not apply	Does not apply	Does not apply	16.59	105.8	107.41	0.18	92	102.3	0	141.45	103.15	1.42	Low	166.75	114.66	2.01	189.75	90.15	1.41	175.95	98.89	2.39
79	Control	67	67	Female	Non-white	No	No	No	CONTROL	Does not apply	Does not apply	Does not apply	Does not apply	Does not apply	Does not apply	11.13	109.44	94.65	4.29	114	90.42	1.42	112.86	70.99	0.8	Low	151.62	78.17	2.02	157.32	98.87	0.79	213.18	84.51	4.86
65	Control	64	64	Male	Non-white	No	Yes	Yes	CONTROL	Does not apply	Does not apply	Does not apply	Does not apply	Does not apply	Does not apply	15.75	88.92	70.56	1.54	112.86	72.89	1.33	115.14	58.31	0.93	Low	152.76	63.8	2.07	144.78	73.73	0	204.06	81.55	3.18
39	Control	61	61	Male	White	No	No	Yes	CONTROL	Does not apply	Does not apply	Does not apply	Does not apply	Does not apply	Does not apply	15.01	108.1	113.17	0.29	135.7	120.2	1.75	127.65	102.73	0.86	Low	171.35	109.12	2.17	195.5	118.92	1.7	159.85	122.12	0
45	Control	46	46	Female	Non-white	No	Yes	Yes	CONTROL	Does not apply	Does not apply	Does not apply	Does not apply	Does not apply	Does not apply	7.14	108.1	104.86	0.29	124.2	104	1.16	123.05	109.12	0.66	Low	172.5	91.64	2.2	193.2	113.38	1.59	174.8	115.73	2.28
37	Control	65	65	Male	Non-white	No	No	Yes	CONTROL	Does not apply	Does not apply	Does not apply	Does not apply	Does not apply	Does not apply	10.26	105.8	90.79	0.18	103.5	104.86	0	129.95	101.23	0.96	Low	172.5	88.23	2.2	177.1	97.82	0.67	185.15	105.71	3.22
52	Control	61	61	Female	White	No	No	Yes	CONTROL	Does not apply	Does not apply	Does not apply	Does not apply	Does not apply	Does not apply	6.12	147.2	112.96	2.59	198.95	137.25	4.87	159.85	103.37	2.13	Low	173.65	102.73	2.24	233.45	106.56	3.49	253	111.68	8.34
22	Control	53	53	Male	White	No	No	Yes	CONTROL	Does not apply	Does not apply	Does not apply	Does not apply	Does not apply	Does not apply	8.75	102.35	80.99	0	93.15	98.89	0	115	94.63	0.26	Low	173.65	81.84	2.24	192.05	81.84	1.53	232.3	109.97	6.87
51	Control	51	51	Male	Non-white	No	No	Yes	CONTROL	Does not apply	Does not apply	Does not apply	Does not apply	Does not apply	Does not apply	7.14	113.85	78.43	0.6	112.7	82.91	0.52	128.8	93.35	0.91	Low	179.4	109.12	2.43	177.1	106.56	0.67	156.4	96.76	0
43	Control	64	64	Male	White	No	No	Yes	CONTROL	Does not apply	Does not apply	Does not apply	Does not apply	Does not apply	Does not apply	9.66	112.7	97.4	0.54	316.25	139.17	10.84	111.55	114.66	0	Low	179.4	95.48	2.43	287.5	141.51	5.91	326	160.27	13.26
88	Control	59	59	Female	White	No	No	Yes	CONTROL	Does not apply	Does not apply	Does not apply	Does not apply	Does not apply	Does not apply	19.44	94.62	92.96	2.36	106.02	95.49	0.75	121.98	100.56	1.3	Low	163.02	88.73	2.58	153.9	86.2	0.29	215.46	103.52	5.24
72	Control	58	58	Male	White	No	No	Yes	CONTROL	Does not apply	Does not apply	Does not apply	Does not apply	Does not apply	Does not apply	20.04	93.48	87.89	2.2	102.6	73.1	0.4	114	78.8	0.87	Low	164.16	84.51	2.64	149.34	95.92	0	214.32	82.82	5.05
64	Control	58	58	Female	White	No	No	Yes	CONTROL	Does not apply	Does not apply	Does not apply	Does not apply	Does not apply	Does not apply	17.62	111.72	73.52	4.57	103.74	88.73	0.53	124.26	80.71	1.42	Low	167.58	79.65	2.81	142.5	83.03	0	193.8	85.35	0
81	Control	59	59	Male	White	No	No	No	CONTROL	Does not apply	Does not apply	Does not apply	Does not apply	Does not apply	Does not apply	13.16	86.64	88.1	1.17	111.72	84.72	1.24	94.62	77.32	0	Low	167.58	91.27	2.81	153.9	81.13	0.29	192.66	99.72	0
20	Control	62	62	Female	White	No	No	Yes	CONTROL	Does not apply	Does not apply	Does not apply	Does not apply	Does not apply	Does not apply	12.28	112.7	110.82	0.54	120.75	108.27	0.98	123.05	112.74	0.66	Low	193.2	104	2.89	192.05	121.05	1.53	171.35	93.77	1.93
42	Control	58	58	Female	White	No	No	Yes	CONTROL	Does not apply	Does not apply	Does not apply	Does not apply	Does not apply	Does not apply	9.96	93.15	111.68	0	116.15	89.51	0.72	121.9	106.56	0.61	Low	202.4	111.04	3.2	186.3	111.68	1.23	174.8	105.92	2.28
18	Control	64	64	Male	White	No	No	Yes	CONTROL	Does not apply	Does not apply	Does not apply	Does not apply	Does not apply	Does not apply	7.47	96.6	101.45	0	102.35	101.66	0	140.3	115.09	1.37	Low	205.85	103.15	3.32	180.55	121.05	0.89	173.65	106.14	2.16
84	Control	53	53	Male	White	No	No	Yes	CONTROL	Does not apply	Does not apply	Does not apply	Does not apply	Does not apply	Does not apply	16.38	98.04	83.66	2.82	115.14	93.8	1.51	95.76	80.71	0	Low	180.12	79.44	3.44	148.2	81.76	0	208.62	90.85	4.07
66	Control	43	43	Female	White	No	No	No	CONTROL	Does not apply	Does not apply	Does not apply	Does not apply	Does not apply	Does not apply	21.22	92.34	76.9	2.04	111.72	87.89	1.24	109.44	92.11	0.6	Low	192.66	84.93	4.06	172.14	84.51	2.03	208.62	94.23	4.07
87	Control	60	60	Male	White	No	No	Yes	CONTROL	Does not apply	Does not apply	Does not apply	Does not apply	Does not apply	Does not apply	18.84	95.76	95.49	2.51	103.74	78.17	0.53	101.46	80.28	0	Low	209.76	83.66	4.92	137.94	104.37	0	197.22	101.83	1.24
2	Control	43	43	Male	Non-white	No	No	No	CONTROL	Does not apply	Does not apply	Does not apply	Does not apply	Does not apply	Does not apply	15.01	90.85	79.5	0	111.55	93.14	0.44	125.35	104.43	0.76	Low	253	97.61	4.94	186.3	93.56	1.23	169.05	89.3	1.67
11	Control	47	47	Female	Non-white	No	Yes	No	CONTROL	Does not apply	Does not apply	Does not apply	Does not apply	Does not apply	Does not apply	8.12	105.8	92.5	0.18	108.1	116.79	0.16	123.05	108.27	0.66	Low	255.3	98.89	5.02	187.45	98.68	1.29	185.15	92.07	3.22
29	Control	55	55	Male	White	No	No	Yes	CONTROL	Does not apply	Does not apply	Does not apply	Does not apply	Does not apply	Does not apply	6.81	97.75	110.82	0	399.05	175.61	15.17	358.8	154.51	9.84	Low	331.2	159.42	7.7	382.95	160.27	10.14	414	165.38	18.73
34	Control	61	61	Female	White	Yes	No	No	CONTROL	Does not apply	Does not apply	Does not apply	Does not apply	Does not apply	Does not apply	12	121.9	119.35	1.06	121.9	104.43	1.04	117.3	103.58	0.39	Low	128.8	122.76	0.74	192.05	110.82	1.53	162.15	113.17	0.66
67	Control	54	54	Male	White	Yes	Yes	Yes	CONTROL	Does not apply	Does not apply	Does not apply	Does not apply	Does not apply	Does not apply	17	87.78	74.79	1.36	108.3	70.56	0.96	92.34	76.06	0	Low	131.1	74.79	0.96	139.08	69.72	0	212.04	84.93	4.67
26	Control	57	57	Female	Non-white	Yes	No	Yes	CONTROL	Does not apply	Does not apply	Does not apply	Does not apply	Does not apply	Does not apply	14.48	100.05	92.5	0	115	115.3	0.66	120.75	98.04	0.56	Low	136.85	105.71	1.02	175.95	102.73	0.59	169.05	94.63	1.67
24	Control	66	66	Male	White	Yes	No	Yes	CONTROL	Does not apply	Does not apply	Does not apply	Does not apply	Does not apply	Does not apply	0	96.6	89.94	0	103.5	78.43	0	117.3	90.79	0.39	Low	138	68.84	1.06	181.7	93.56	0.96	155.25	91.22	0
73	Control	58	58	Female	White	Yes	Yes	Yes	CONTROL	Does not apply	Does not apply	Does not apply	Does not apply	Does not apply	Does not apply	8.96	80.94	92.96	0	107.16	83.87	0.86	109.44	93.8	0.6	Low	140.22	81.76	1.44	137.94	78.17	0	206.34	84.3	3.64
75	Control	65	65	Female	White	Yes	Yes	No	CONTROL	Does not apply	Does not apply	Does not apply	Does not apply	Does not apply	Does not apply	16.38	96.9	84.3	2.66	116.28	84.51	1.6	111.72	72.68	0.74	Low	147.06	87.68	1.79	156.18	91.48	0.66	190.38	100.78	0
49	Control	59	59	Male	Non-white	Yes	No	Yes	CONTROL	Does not apply	Does not apply	Does not apply	Does not apply	Does not apply	Does not apply	5.02	105.8	94.2	0.18	117.3	92.5	0.79	126.5	89.09	0.81	Low	161	111.68	1.82	188.6	93.77	1.35	172.5	101.23	2.05
13	Control	51	51	Male	White	Yes	No	Yes	CONTROL	Does not apply	Does not apply	Does not apply	Does not apply	Does not apply	Does not apply	10.26	110.4	112.1	0.42	117.3	109.97	0.79	119.6	94.63	0.5	Low	164.45	91.22	1.94	186.3	101.45	1.23	175.95	83.12	2.39
47	Control	52	52	Male	White	Yes	No	Yes	CONTROL	Does not apply	Does not apply	Does not apply	Does not apply	Does not apply	Does not apply	7.47	102.35	104.86	0	110.4	99.74	0.36	118.45	102.09	0.45	Low	169.05	95.91	2.09	202.4	101.66	2.04	187.45	1023	3.42
50	Control	56	56	Male	White	Yes	Yes	Yes	CONTROL	Does not apply	Does not apply	Does not apply	Does not apply	Does not apply	Does not apply	13.67	103.5	116.79	0.06	119.6	98.89	0.92	115	91.22	0.26	Low	171.35	95.48	2.17	210.45	108.69	2.43	167.9	104.86	1.54
16	Control	57	57	Male	White	Yes	Yes	No	CONTROL	Does not apply	Does not apply	Does not apply	Does not apply	Does not apply	Does not apply	6.12	105.8	109.97	0.18	101.2	86.95	0	116.15	98.68	0.33	Low	174.8	101.45	2.28	184	99.74	1.1	166.75	100.17	1.4
70	Control	54	54	Male	Non-white	Yes	No	Yes	CONTROL	Does not apply	Does not apply	Does not apply	Does not apply	Does not apply	Does not apply	6.59	101.46	72.68	3.26	118.56	88.1	1.77	108.3	88.52	0.52	Low	158.46	92.33	2.36	151.62	82.61	0	208.62	84.3	4.07
89	Control	61	61	Male	Non-white	Yes	Yes	Yes	CONTROL	Does not apply	Does not apply	Does not apply	Does not apply	Does not apply	Does not apply	20.04	112.86	91.06	4.72	112.86	93.8	1.33	110.58	92.33	0.67	Low	246.24	95.28	6.78	153.9	93.59	0.29	199.5	86.2	2.07
62	Control	57	57	Male	White	Yes	No	Yes	CONTROL	Does not apply	Does not apply	Does not apply	Does not apply	Does not apply	Does not apply	3.81	86.25	70.33	0	96.6	70.12	0	126.5	70.76	0.81	Low	118.45	75.87	0.36	180.55	69.48	0.89	166.75	77.58	1.4
71	Control	58	58	Male	White	Yes	No	Yes	CONTROL	Does not apply	Does not apply	Does not apply	Does not apply	Does not apply	Does not apply	18.23	92.34	84.51	2.04	107.16	87.89	0.86	110.58	81.55	0.67	Low	125.4	84.09	0.63	148.2	82.4	0	205.2	81.34	3.42
61	Control	54	54	Male	White	Yes	No	Yes	CONTROL	Does not apply	Does not apply	Does not apply	Does not apply	Does not apply	Does not apply	11.13	110.58	79.44	4.43	123.12	83.87	2.11	110.58	88.94	0.67	Low	133.38	75.63	1.08	139.08	89.79	0	202.92	92.54	2.93
21	Control	62	62	Female	White	Yes	Yes	No	CONTROL	Does not apply	Does not apply	Does not apply	Does not apply	Does not apply	Does not apply	8.43	101.2	93.35	0	104.65	95.48	0	124.2	92.92	0.71	Low	139.15	93.35	1.09	192.05	83.12	1.53	187.45	92.07	3.42
63	Control	54	54	Male	White	Yes	Yes	Yes	CONTROL	Does not apply	Does not apply	Does not apply	Does not apply	Does not apply	Does not apply	24.11	100.32	96.13	3.12	111.72	86.41	1.24	112.86	87.89	0.8	Low	134.52	114.72	1.14	172.14	90.85	2.03	223.44	95.92	6.46
82	Control	56	56	Female	White	Yes	No	Yes	CONTROL	Does not apply	Does not apply	Does not apply	Does not apply	Does not apply	Does not apply	12.49	94.62	80.92	2.36	123.12	84.09	2.11	116.28	93.8	1	Low	135.66	92.54	1.2	144.78	88.73	0	206.34	88.94	3.64
90	Control	63	63	Male	White	Yes	No	Yes	CONTROL	Does not apply	Does not apply	Does not apply	Does not apply	Does not apply	Does not apply	13.16	83.22	80.71	0.47	106.02	82.82	0.75	114	76.9	0.87	Low	135.66	81.76	1.2	150.48	86.62	0	218.88	89.79	5.77
15	Control	55	55	Female	White	Yes	Yes	Yes	CONTROL	Does not apply	Does not apply	Does not apply	Does not apply	Does not apply	Does not apply	9.66	89.7	82.69	0	101.2	87.17	0	115	91.22	0.26	Low	146.05	79.28	1.33	173.65	81.84	0.39	158.7	81.63	0
78	Control	62	62	Male	Non-white	Yes	No	Yes	CONTROL	Does not apply	Does not apply	Does not apply	Does not apply	Does not apply	Does not apply	28.03	98.04	97.18	2.82	101.46	98.66	0.23	110.58	91.06	0.67	Low	142.5	91.69	1.56	165.3	75.85	1.51	220.02	108.17	5.95
33	Control	52	52	Male	Non-white	Yes	Yes	Yes	CONTROL	Does not apply	Does not apply	Does not apply	Does not apply	Does not apply	Does not apply	0	90.85	92.71	0	118.45	88.87	0.85	115	85.25	0.26	Low	156.4	104.86	1.67	188.6	108.48	1.35	178.25	91.22	2.61
5	Control	55	55	Male	White	Yes	Yes	Yes	CONTROL	Does not apply	Does not apply	Does not apply	Does not apply	Does not apply	Does not apply	2.31	93.15	58.4	0	97.75	66.49	0	98.9	68.63	0	Low	156.4	74.81	1.67	172.5	64.79	0.27	154.1	70.33	0
54	Control	55	55	Female	Non-white	Yes	No	Yes	CONTROL	Does not apply	Does not apply	Does not apply	Does not apply	Does not apply	Does not apply	8.96	95.76	70.99	2.51	111.72	86.2	1.24	102.6	80.28	0	Low	145.92	87.89	1.73	149.34	79.44	0	204.06	88.31	3.18
58	Control	44	44	Male	White	Yes	No	Yes	CONTROL	Does not apply	Does not apply	Does not apply	Does not apply	Does not apply	Does not apply	8.96	94.62	92.33	2.36	114	104.16	1.42	115.14	83.66	0.93	Low	145.92	91.48	1.73	142.5	86.62	0	212.04	95.07	4.67
86	Control	61	61	Male	White	Yes	Yes	Yes	CONTROL	Does not apply	Does not apply	Does not apply	Does not apply	Does not apply	Does not apply	8.96	96.9	82.82	2.66	108.3	86.62	0.96	107.16	83.66	0.45	Low	145.92	76.48	1.73	149.34	82.82	0	216.6	69.3	5.42
69	Control	55	55	Male	Non-white	Yes	Yes	Yes	CONTROL	Does not apply	Does not apply	Does not apply	Does not apply	Does not apply	Does not apply	20.04	87.78	95.07	1.39	114	90.85	1.42	107.16	82.82	0.45	Low	145.92	84.51	1.73	165.3	94.23	1.51	202.92	93.8	2.93
14	Control	54	54	Male	White	Yes	Yes	Yes	CONTROL	Does not apply	Does not apply	Does not apply	Does not apply	Does not apply	Does not apply	9.96	106.95	87.81	0.23	97.75	83.12	0	121.9	84.14	0.61	Low	163.3	84.82	1.9	172.5	67.99	0.27	161	86.53	0.26
60	Control	55	55	Female	White	Yes	No	No	CONTROL	Does not apply	Does not apply	Does not apply	Does not apply	Does not apply	Does not apply	19.44	95.76	76.06	2.51	109.44	75.63	1.05	119.7	84.51	1.18	Low	152.76	84.51	2.07	141.36	85.78	0	216.6	96.34	5.42
44	Control	47	47	Female	White	Yes	Yes	No	CONTROL	Does not apply	Does not apply	Does not apply	Does not apply	Does not apply	Does not apply	9.05	136.85	93.77	1.94	115	107.84	0.66	143.75	114.23	1.51	Low	170.2	75.87	2.13	172.5	93.99	0.27	163.3	103.15	0.89
80	Control	64	64	Male	White	Yes	No	Yes	CONTROL	Does not apply	Does not apply	Does not apply	Does not apply	Does not apply	Does not apply	29.67	93.48	81.55	2.2	120.84	86.2	1.94	107.16	91.27	0.45	Low	155.04	81.13	2.19	168.72	85.35	1.78	221.16	97.18	6.12
74	Control	63	63	Male	White	Yes	Yes	Yes	CONTROL	Does not apply	Does not apply	Does not apply	Does not apply	Does not apply	Does not apply	11.82	120.84	86.41	5.72	119.7	82.82	1.86	132.24	90.42	1.83	Low	166.44	82.82	2.75	174.42	90.42	2.2	226.86	92.96	6.96
6	Control	66	66	Male	White	Yes	No	Yes	CONTROL	Does not apply	Does not apply	Does not apply	Does not apply	Does not apply	Does not apply	9.96	100.05	76.72	0	95.45	82.69	0	120.75	89.94	0.56	Low	193.2	77.58	2.89	181.7	91.22	0.96	180.55	82.69	2.82
55	Control	59	59	Male	White	Yes	No	Yes	CONTROL	Does not apply	Does not apply	Does not apply	Does not apply	Does not apply	Does not apply	29.67	94.62	85.78	2.36	101.46	76.48	0.23	121.98	76.06	1.3	Low	171	77.75	2.98	151.62	81.97	0	197.22	85.78	1.24
46	Control	60	60	Male	Non-white	Yes	No	Yes	CONTROL	Does not apply	Does not apply	Does not apply	Does not apply	Does not apply	Does not apply	7.14	103.5	113.38	0.06	101.2	96.33	0	115	101.02	0.26	Low	196.65	101.23	3.01	192.05	94.63	1.53	169.05	98.46	1.67
7	Control	57	57	Male	White	Yes	No	Yes	CONTROL	Does not apply	Does not apply	Does not apply	Does not apply	Does not apply	Does not apply	8.75	89.7	80.13	0	113.85	100.59	0.59	118.45	90.36	0.45	Low	197.8	96.76	3.05	196.65	84.82	1.76	175.95	101.02	2.39
36	Control	54	54	Male	White	Yes	No	Yes	CONTROL	Does not apply	Does not apply	Does not apply	Does not apply	Does not apply	Does not apply	6.81	108.1	93.77	0.29	102.35	93.77	0	103.5	97.82	0	Low	198.95	105.28	3.09	157.55	84.61	0	170.2	93.77	1.8
30	Control	55	55	Male	White	Yes	Yes	Yes	CONTROL	Does not apply	Does not apply	Does not apply	Does not apply	Does not apply	Does not apply	6.46	100.05	99.1	0	100.05	100.38	0	144.9	99.74	1.55	Low	198.95	99.96	3.09	187.45	98.46	1.29	172.5	90.36	2.05
23	Control	62	62	Male	White	Yes	No	Yes	CONTROL	Does not apply	Does not apply	Does not apply	Does not apply	Does not apply	Does not apply	6.81	93.15	93.77	0	112.7	101.66	0.52	119.6	98.04	0.5	Low	243.6	99.53	4.3	181.7	93.77	0.96	165.6	91.22	1.24
41	Control	64	64	Male	White	Yes	No	Yes	CONTROL	Does not apply	Does not apply	Does not apply	Does not apply	Does not apply	Does not apply	0	103.5	104	0.06	117.3	102.73	0.79	129.95	98.89	0.96	Low	249.55	95.69	4.82	213.9	113.38	2.59	184	105.71	3.12
10	Control	62	62	Female	White	Yes	No	No	CONTROL	Does not apply	Does not apply	Does not apply	Does not apply	Does not apply	Does not apply	9.05	104.65	109.12	0.12	87.4	100.59	0	139.15	106.56	1.33	Low	285.2	112.32	6.06	190.9	92.71	1.47	184	101.87	3.12
